# Supplementary material for: Propolis-Based Nanofiber Patches to Repair Corneal Microbial Keratitis
Source: Molecules. 2021 Apr 28;26(9):2577. doi: 10.3390/molecules26092577 (PMC8125036; doi:10.3390/molecules26092577)
Supplement: Supplementary file 1 [file molecules-26-02577-s001.zip]

Archive with 1 entries (1 files):
- molecules-1176819-supplementary.pdf
